# Supplementary material for: Determinants for swine mycoplasmal pneumonia reproduction under experimental conditions: A systematic review and recursive partitioning analysis
Source: PLoS One. 2017 Jul 25;12(7):e0181194. doi: 10.1371/journal.pone.0181194 (PMC5526585; doi:10.1371/journal.pone.0181194)
Supplement: S1 Data — (XLSX) [file pone.0181194.s002.xlsx]

## Sheet: Data Base
Study Nº	Reference	SamSize	InAge	Asource	SerNeg	InRoute	Strain	InType	Dose	InDays	CoIn	Nweek	Llprop	Llscore
1	Garcia-Morante et al., 2016b	8	6	C	YES	IT	C401132	CT	NA	2	NO	4	87.5	9.5
1	Garcia-Morante et al., 2016b	8	6	C	YES	IN	C401132	CT	NA	2	NO	4	25	0.9
1	Garcia-Morante et al., 2016b	8	6	C	YES	AE	C401132	CT	NA	2	NO	4	37.5	1.4
2	Arsenakis et al., 2016	19	7	C	YES	IT	F7	CT	700000000	1	NO	5	NA	0.5236
3	Roos et al., 2016	21	2	C	YES	IT	232	LH	10000000	1	NO	8	81	NA
4	Garcia-Morante et al., 2016a	18	6	C	YES	IT	C375121	CT	1000000000	2	NO	3	83.3	7.86
4	Garcia-Morante et al., 2016a	19	6	C	YES	IT	C375122	CT	1000000000	2	NO	3	78.95	8.14
4	Garcia-Morante et al., 2016a	20	7	C	YES	IT	C375122	CT	1000000000	2	NO	4	95	13.05
4	Garcia-Morante et al., 2016a	20	7	C	YES	IT	C401132	CT	1000000000	2	NO	4	60	5.68
4	Garcia-Morante et al., 2016a	20	7	C	YES	IT	C401133	CT	10000000000	2	NO	4	85	9.86
5	Park et al., 2016a	10	6	C	YES	IT	SNU98703	CT	700000000	1	YES	3	NA	10.7242
5	Park et al., 2016a	10	6	C	YES	IT	SNU98703	CT	700000000	1	NO	3	NA	8.5231
6	Bourry et al., 2015	8	7	SPF	YES	IT	116	CT	10000000000	2	YES	4	100	21.37
6	Bourry et al., 2015	4	7	SPF	YES	IT	116	CT	10000000000	2	NO	4	100	11.305
6	Bourry et al., 2015	4	7	SPF	YES	IT	116	CT	10000000000	2	YES	4	100	16.795
7	Pósa et al., 2014/Pósa et al., 2013	7	4	C	YES	IT	NA	LH	3000000	1	NO	4	100	NA
8	Le Floc'h et al., 2014	8	6	SPF	YES	IT	116	CT	10000000000	2	YES	4	100	29.422
9	Woolley et al., 2014	12	17	C	YES	IT	Hillcrest	CT	1500000000000000	1	NO	6	NA	1.7738
10	Andrada et al., 2014/Rodríguez et al., 2007/Lorenzo et al., 2006	2	3	C	NA	IN	75/2002	CT	15000000000	3	NO	≤2	100	26.1475
10	Andrada et al., 2014/Rodríguez et al., 2007/Lorenzo et al., 2006	2	3	C	NA	IN	75/2002	CT	15000000000	3	NO	≤2	100	6.5181
10	Andrada et al., 2014/Rodríguez et al., 2007/Lorenzo et al., 2006	2	3	C	NA	IN	75/2002	CT	15000000000	3	NO	3	100	8.6839
10	Andrada et al., 2014/Rodríguez et al., 2007/Lorenzo et al., 2006	2	3	C	NA	IN	75/2002	CT	15000000000	3	NO	4	100	32.3264
10	Andrada et al., 2014/Rodríguez et al., 2007/Lorenzo et al., 2006	2	3	C	NA	IN	75/2002	CT	15000000000	3	NO	5	100	26.4856
11	Xiong et al., 2014	7	10	C	YES	IT	JS	LH+CT	50000000	1	NO	4	100	24.6823
12	Seo et al., 2014	8	5	C	YES	IT	SNU98703	LH	5500000	1	NO	4	NA	8.5231
12	Seo et al., 2014	8	5	C	YES	IT	SNU98703	LH	5500000	1	YES	4	NA	14.2825
13	Xiong et al., 2014	9	10	C	YES	IT	JS	LH+CT	50000000	1	NO	4	NA	22.4314
14	Sun et al., 2013	5	7	C	YES	IT	JS	CT	20000000000	1	NO	4	NA	38.755
15	Wilson et al., 2013	27	3	C	YES	IT	232	LH	700	1	NO	4	NA	9.019
15	Wilson et al., 2013	34	3	C	NO	IT	232	LH	700	1	NO	4	NA	3.886
16	Deblanc et al., 2013	9	6	SPF	YES	IT	116	CT	10000000000	2	YES	4	100	21.553
16	Deblanc et al., 2013	9	6	SPF	YES	IT	116	CT	10000000000	2	YES	4	100	22.651
17	Woolley et al., 2012	4	10	C	YES	IT	Hillcrest	CT	1500000000000000	1	NO	3	NA	15.155
17	Woolley et al., 2012	4	10	C	YES	IT	Hillcrest	CT	1500000000000000	1	NO	4	NA	22.825
17	Woolley et al., 2012	4	10	C	YES	IT	Beaufort	CT	1500000000000000	1	NO	3	NA	9.845
17	Woolley et al., 2012	4	10	C	YES	IT	Beaufort	CT	1500000000000000	1	NO	4	NA	4.24
18	Del Pozo Sacristán et al., 2012	22	4	C	YES	IT	F7	CT	700000000	1	NO	4	NA	9.5396
19	Sibila et al., 2012	12	6	C	NO	IT	98	CT	10010000000	2	YES	3	75	8.1104
19	Sibila et al., 2012	12	6	C	NO	IT	98	CT	10010000000	2	NO	3	72.7	9.1606
20	Vranckx et al., 2012/Villarreal et al., 2011	10	4	C	YES	IT	F7	CT	700000000	1	NO	4	NA	10.9196
20	Vranckx et al., 2012/Villarreal et al., 2011	10	4	C	YES	IT	F7	CT	700000000	1	NO	8	NA	8.914
20	Vranckx et al., 2012/Villarreal et al., 2011	10	4	C	YES	IT	F13	CT	700000000	1	NO	4	NA	2.9892
20	Vranckx et al., 2012/Villarreal et al., 2011	10	4	C	YES	IT	F13	CT	700000000	1	NO	8	NA	0.818
21	Deblanc et al., 2012	10	6	SPF	YES	IT	116	CT	10000000000	2	NO	4	NA	3.985
21	Deblanc et al., 2012	5	6	SPF	YES	IT	116	CT	10000000000	2	YES	4	NA	23.2
21	Deblanc et al., 2012	5	6	SPF	YES	IT	116	CT	10000000000	2	YES	4	NA	20.455
22	Villarreal et al., 2012	14	9	C	YES	IT	F7	CT	700000000	1	NO	4	NA	6.0804
23	Ciprián et al., 2012	10	NA	C	YES	IT	194	LH	1000000	1	NO	5	100	14.11
24	Kim et al., 2011	10	6	C	YES	IT	SNU98703	LH	5500000	1	NO	≥10	NA	5.6956
25	Zhang et al., 2011	7	5	SPF	YES	IT	232	LH	NA	1	YES	4	NA	21.082
25	Zhang et al., 2011	7	5	SPF	YES	IT	232	LH	NA	1	NO	4	NA	27.55
26	Pieters et al., 2010	18	15	C	YES	IT	232	LH	NA	1	NO	≥10	38.9	NA
26	Pieters et al., 2010	18	15	C	YES	IT	232	LH	NA	1	NO	≥10	0	0
27	Okamba et al., 2010	5	7	C	YES	IT	232	CT	NA	1	NO	4	100	39.556
28	Drexler et al., 2010	11	6	SPF	YES	IT	98	CT	100000000000	2	NO	3	NA	15.922
29	Marois et al., 2010	10	6	SPF	YES	IT	116	CT	100000	2	NO	NA	0	0
29	Marois et al., 2010	10	6	SPF	YES	IT	116	CT	1000000	2	NO	NA	50	4.351
29	Marois et al., 2010	10	6	SPF	YES	IT	116	CT	10000000000	2	NO	NA	100	7.462
30	Steenhard et al., 2009	6	7	SPF	YES	AE	Pool	CT	450000000	1	NO	4	100	NA
30	Steenhard et al., 2009	9	7	SPF	YES	AE	Pool	CT	450000000	1	YES	4	100	NA
31	Villarreal et al., 2009	10	4	C	YES	IT	F1	CT	700000000	1	NO	8	NA	2.1428
31	Villarreal et al., 2009	10	4	C	YES	IT	F13	CT	700000000	1	NO	8	NA	2.6028
31	Villarreal et al., 2009	10	4	C	YES	IT	Pool	CT	1400000000	2	NO	8	NA	6.2276
31	Villarreal et al., 2009	10	4	C	YES	IT	Pool	CT	1400000000	2	NO	8	NA	3.2652
31	Villarreal et al., 2009	10	8	C	YES	IT	F7	CT	700000000	1	NO	4	NA	5.0316
32	Marois et al., 2009	7	6	SPF	YES	IT	116	CT	100000000000	2	NO	NA	100	8.011
32	Marois et al., 2009	7	6	SPF	YES	IT	116	CT	100000000000	2	YES	NA	100	26.86
32	Marois et al., 2009	7	6	SPF	YES	IT	116	CT	100000000000	2	YES	NA	85.7	12.037
32	Marois et al., 2009	7	10	SPF	YES	IT	116	CT	100000000000	2	NO	NA	100	8.743
32	Marois et al., 2009	7	10	SPF	YES	IT	116	CT	100000000000	2	YES	NA	85.7	8.011
33	Pieters et al., 2009	18	15	C	YES	IT	232	LH	20000000	1	NO	≥10	39	NA
33	Pieters et al., 2009	18	15	C	YES	IT	232	LH	20000000	1	NO	≥10	0	0
33	Pieters et al., 2009	18	15	C	YES	IT	232	LH	20000000	1	NO	≥10	0	0
34	Meyns et al., 2007	2	1	CDCD	YES	IT	F7	CT	25000000	1	NO	≤2	50	0
34	Meyns et al., 2007	3	1	CDCD	YES	IT	F7	CT	25000000	1	NO	≤2	33	1.28352
34	Meyns et al., 2007	3	1	CDCD	YES	IT	F7	CT	25000000	1	NO	3	100	7.4972
34	Meyns et al., 2007	1	1	CDCD	YES	IT	F7	CT	25000000	1	NO	4	100	6.8532
34	Meyns et al., 2007	2	1	CDCD	YES	IT	F13	CT	175000000	1	NO	≤2	0	0
34	Meyns et al., 2007	3	1	CDCD	YES	IT	F13	CT	175000000	1	NO	≤2	33	0
34	Meyns et al., 2007	3	1	CDCD	YES	IT	F13	CT	175000000	1	NO	≤2	33	1.462
34	Meyns et al., 2007	1	1	CDCD	YES	IT	F13	CT	175000000	1	NO	4	100	0
35	Marois et al., 2007	5	6	SPF	YES	IN	BQ14	CT	40000000000	2	NO	5	100	12.22
35	Marois et al., 2007	5	6	SPF	YES	IT	BQ14	CT	50000000000	2	NO	5	100	9.658
35	Marois et al., 2007	10	6	SPF	YES	IT	BQ14	CT	50000000000	2	NO	5	90	8.377
35	Marois et al., 2007	5	6	SPF	YES	IT	116	CT	50000000000	2	NO	5	100	12.586
36	Choi et al., 2006	3	2	C	YES	IN	SNU98703	CT	50000000000	1	NO	≤2	0	0
37	Fano et al., 2005	9	8	C	YES	IT	232	NA	10000000	1	NO	≥10	NA	0
37	Fano et al., 2005	9	8	C	YES	IT	232	NA	10000000	1	NO	≥10	NA	2.8942
37	Fano et al., 2005	9	8	C	YES	IT	232	NA	10000000	1	NO	≥10	NA	1.0585
38	Otagiri et al., 2005	23	4	CDCD	YES	IN	E-1	CT	5000000	1	NO	4	100	NA
39	McKelvie et al., 2005	26	6	C	YES	IN	M107	LH	NA	2	NO	3	96	NA
40	Vicca et al., 2005	10	4	C	YES	IT	F7	CT	700000000	1	NO	5	90	8.3068
41	Okada et al., 2005	1	4	CDCD	YES	IN	E-1	CT	15000000	3	NO	≤2	0	0
41	Okada et al., 2005	1	4	CDCD	YES	IN	E-1	CT	15000000	3	NO	4	100	7.054
41	Okada et al., 2005	1	4	CDCD	YES	IN	E-1	CT	15000000	3	NO	6	100	10.918
41	Okada et al., 2005	1	4	CDCD	YES	IN	E-1	CT	15000000	3	NO	≥10	100	3.946
41	Okada et al., 2005	1	4	CDCD	YES	IN	E-1	CT	15000000	3	NO	≥10	100	2.602
42	Meyns et al., 2004	6	4	C	YES	IT	F7	CT	700000000	1	NO	6	NA	14.25
42	Meyns et al., 2004	6	4	C	YES	IT	F13	CT	700000000	1	NO	6	NA	2.1612
43	Opriessnig et al., 2004	9	4	C	YES	IT	232	LH	10000000	1	NO	5	NA	12.934
43	Opriessnig et al., 2004	8	4	C	YES	IT	232	LH	10000000	1	NO	7	NA	7.432
43	Opriessnig et al., 2004	9	4	C	YES	IT	232	LH	10000000	1	YES	5	NA	21.2752
43	Opriessnig et al., 2004	8	4	C	YES	IT	232	LH	10000000	1	YES	7	NA	7.894
44	Escobar et al., 2004	4	4	C	YES	IT	P5722-3	CT	300000000	1	NO	3	NA	9.49
44	Escobar et al., 2004	4	4	C	YES	IT	P5722-3	CT	300000000	1	NO	4	NA	14.95
44	Escobar et al., 2004	4	4	C	YES	IT	P5722-3	CT	300000000	1	YES	3	NA	35.11
44	Escobar et al., 2004	4	4	C	YES	IT	P5722-3	CT	300000000	1	YES	4	NA	38.47
45	Thanawongnuwech et al., 2004	6	6	C	YES	IT	232	LH	10000000	1	NO	≤2	NA	2.9128
45	Thanawongnuwech et al., 2004	6	6	C	YES	IT	232	LH	10000000	1	NO	4	NA	3.2404
45	Thanawongnuwech et al., 2004	6	6	C	YES	IT	232	LH	10000000	1	NO	6	NA	3.148
45	Thanawongnuwech et al., 2004	6	6	C	YES	IT	232	LH	10000000	1	YES	≤2	NA	3.9208
45	Thanawongnuwech et al., 2004	6	6	C	YES	IT	232	LH	10000000	1	YES	4	NA	8.6416
45	Thanawongnuwech et al., 2004	6	6	C	YES	IT	232	LH	10000000	1	YES	6	NA	5.542
46	Yazawa et al., 2004	3	9	CDCD	YES	IN	E-1	CT	600000000	3	NO	≤2	NA	6.298
46	Yazawa et al., 2004	3	9	CDCD	YES	IN	E-1	CT	600000000	3	NO	4	NA	5.122
46	Yazawa et al., 2004	4	9	CDCD	YES	IN	E-1	CT	600000000	3	YES	≤2	NA	18.058
46	Yazawa et al., 2004	4	9	CDCD	YES	IN	E-1	CT	600000000	3	YES	4	NA	21.67
47	Vicca et al., 2003	10	4	C	YES	IT	MP143	CT	700000000	1	NO	4	NA	23.45
47	Vicca et al., 2003	10	4	C	YES	IT	F7	CT	700000000	1	NO	4	NA	27.682
47	Vicca et al., 2003	10	4	C	YES	IT	V2	CT	700000000	1	NO	4	NA	1.738
47	Vicca et al., 2003	10	4	C	YES	IT	V3	CT	700000000	1	NO	4	NA	9.098
47	Vicca et al., 2003	10	4	C	YES	IT	F1	CT	700000000	1	NO	4	NA	7.994
47	Vicca et al., 2003	10	4	C	YES	IT	V5	CT	700000000	1	NO	4	NA	7.074
47	Vicca et al., 2003	10	4	C	YES	IT	F13	CT	700000000	1	NO	4	NA	3.762
48	Roberts et al., 2003	8	10	C	NA	IT	11	LH	NA	1	YES	4	NA	14.614
49	Shimoji et al., 2003	4	6	SPF	YES	IN	E-1	LH+CT	6000000000	3	NO	7	100	13.816
49	Shimoji et al., 2003	10	10	SPF	YES	IN	E-1	LH+CT	15000000000	3	NO	4	90	13.6228
50	Lin et al., 2003/Lin et al., 2002	6	11	SPF	YES	IT	NA	LH	100000000	1	NO	4	NA	16.4294
51	Kwon et al., 2002	3	2	C	YES	IT	SNU98703	LH	10000000	1	NO	≤2	0	0
52	Ruiz et al., 2002	18	3	C	YES	IT	232	CT	10000000	1	NO	≤2	0	0
52	Ruiz et al., 2002	18	3	C	YES	IT	232	CT	10000000	1	NO	5	0	0
53	Escobar et al., 2002	12	4	C	YES	IT	P5722-3	CT	300000000	1	NO	≤2	NA	6.13
53	Escobar et al., 2002	12	4	C	YES	IT	P5722-3	CT	300000000	1	NO	4	NA	14.194
54	Czaja et al., 2002	5	3	C	YES	AE	Beaufort	CT	463000	1	NO	4	100	11.202
54	Czaja et al., 2002	5	3	C	YES	AE	Beaufort	CT	2.44	1	NO	4	80	19.226
54	Czaja et al., 2002	5	3	C	YES	AE	Beaufort	CT	2.19	1	NO	4	100	13.326
55	Boettcher et al., 2002	9	10	C	YES	IT	232	LH	10000000	1	NO	4	100	6.214
56	Stipkovits et al., 2001	20	6	SPF	YES	IN	1230	CT	300000000	1	YES	3	95	NA
57	Thacker et al., 2001	5	5	C	YES	IT	232	LH	10000000	1	NO	3	NA	4.114
57	Thacker et al., 2001	5	5	C	YES	IT	232	LH	10000000	1	NO	4	NA	5.374
57	Thacker et al., 2001	5	5	C	YES	IT	232	LH	10000000	1	NO	5	NA	5.122
57	Thacker et al., 2001	5	5	C	YES	IT	232	LH	10000000	1	NO	6	NA	8.734
57	Thacker et al., 2001	5	5	C	YES	IT	232	LH	10000000	1	YES	3	NA	14.95
57	Thacker et al., 2001	5	5	C	YES	IT	232	LH	10000000	1	YES	4	NA	10.582
57	Thacker et al., 2001	5	5	C	YES	IT	232	LH	10000000	1	YES	5	NA	11.926
57	Thacker et al., 2001	5	5	C	YES	IT	232	LH	10000000	1	YES	6	NA	6.214
57	Thacker et al., 2000b	4	8	C	YES	IT	232	LH	10000000	1	NO	≤2	0	0
57	Thacker et al., 2000b	4	8	C	YES	IT	232	LH	10000000	1	NO	≤2	0	0
57	Thacker et al., 2000b	5	8	C	YES	IT	232	LH	10000000	1	NO	4	NA	8.7172
58	Okada et al., 2000b	5	8	CDCD	YES	IN	E-1	CT	5000000	1	NO	4	100	12.598
59	Caron et al., 2000	4	10	SPF	YES	IT	IAF-DM9827	CT	800000000	1	NO	3	50	NA
60	Andreasen et al., 2000	17	NA	SPF	YES	AE	Pool	CT	100000000000	1	YES	8	82.35	5.374
61	Okada et al., 2000a	5	8	SPF	YES	IN	E-1	CT	5000000	1	NO	4	100	11.758
62	Thacker et al., 2000a	6	7	C	YES	IT	232	LH	10000000	1	NO	≤2	NA	4.114
62	Thacker et al., 2000a	7	7	C	YES	IT	232	LH	10000000	1	NO	5	NA	10.078
62	Thacker et al., 2000a	6	7	C	YES	IT	232	LH	10000000	1	YES	≤2	NA	7.978
62	Thacker et al., 2000a	7	7	C	YES	IT	232	LH	10000000	1	YES	5	NA	15.118
63	Thacker et al., 1999	6	6	C	YES	IT	232	LH	10000000	1	NO	≤2	NA	2.518
63	Thacker et al., 1999	6	6	C	YES	IT	232	LH	10000000	1	NO	≤2	NA	2.518
63	Thacker et al., 1999	8	6	C	YES	IT	232	LH	10000000	1	NO	4	NA	9.322
63	Thacker et al., 1999	6	3	C	YES	IT	232	LH	5000000	1	NO	3	NA	2.434
63	Thacker et al., 1999	6	3	C	YES	IT	232	LH	5000000	1	NO	4	NA	3.106
63	Thacker et al., 1999	8	3	C	YES	IT	232	LH	5000000	1	NO	7	NA	3.358
63	Thacker et al., 1999	6	6	C	YES	IT	232	LH	10000000	1	YES	≤2	NA	2.518
63	Thacker et al., 1999	6	6	C	YES	IT	232	LH	10000000	1	YES	≤2	NA	5.794
63	Thacker et al., 1999	8	6	C	YES	IT	232	LH	10000000	1	YES	4	NA	8.818
63	Thacker et al., 1999	6	3	C	YES	IT	232	LH	5000000	1	YES	3	NA	3.694
63	Thacker et al., 1999	6	3	C	YES	IT	232	LH	5000000	1	YES	4	NA	3.442
63	Thacker et al., 1999	8	3	C	YES	IT	232	LH	5000000	1	YES	7	NA	5.122
63	Thacker et al., 1999	6	6	C	YES	IT	232	LH	10000000	1	YES	≤2	NA	2.3584
63	Thacker et al., 1999	6	6	C	YES	IT	232	LH	10000000	1	YES	≤2	NA	4.45
63	Thacker et al., 1999	8	6	C	YES	IT	232	LH	10000000	1	YES	4	NA	8.398
64	Shibata et al., 1998	3	10	CDCD	YES	IN	E-1	CT	10100000	2	NO	≤2	33.3	2.434
64	Shibata et al., 1998	3	10	CDCD	YES	IN	E-1	CT	10100000	2	NO	4	100	9.2968
64	Shibata et al., 1998	3	10	CDCD	YES	IN	E-1	CT	10100000	2	YES	≤2	100	10.582
64	Shibata et al., 1998	3	10	CDCD	YES	IN	E-1	CT	10100000	2	YES	4	100	16.8232
65	Djordjevic et al., 1997/Fagan et al., 1996	6	12	C	YES	IT	Beaufort	LH	NA	1	NO	4	100	18.164
66	Sorensen et al., 1997	49	12	SPF	YES	AE	Pool	CT	75000000000	1	NO	≤2	100	6.067
66	Sorensen et al., 1997	49	12	SPF	YES	AE	Pool	CT	75000000000	1	NO	4	100	8.539
66	Sorensen et al., 1997	49	12	SPF	YES	AE	Pool	CT	75000000000	1	NO	8	71	1.535
66	Sorensen et al., 1997	49	12	SPF	YES	AE	Pool	CT	75000000000	1	NO	≥10	10	0.196
67	King et al., 1997	15	9	C	YES	IT	232	CT	10000000000	1	NO	4	NA	5.8
68	Turek et al., 1996	15	9	SPF	YES	IT	P5722-3	CT	300000000	1	NO	3	NA	7.39
69	Van Alstine et al., 1996	10	4	C	YES	IT	P5722-3	CT	300000000	1	NO	4	90	16.21
69	Van Alstine et al., 1996	10	4	C	YES	IT	P5722-3	CT	300000000	1	YES	4	90	16.714
70	Blanchard et al., 1996	116	NA	SPF	YES	IT	BQ14	CT	5000000000	1	NO	NA	81.03	NA
71	Asai et al., 1994	15	8	SPF	YES	IN	E-1	CT	55000000	1	NO	4	73.3	NA
72	Ueda et al., 1994	5	8	C	YES	IN	TF-78	LH	5000000000	2	NO	5	100	23.35
72	Ueda et al., 1994	5	8	C	YES	IN	TF-78	LH	500000000	2	NO	5	100	10.834
72	Ueda et al., 1994	5	8	C	YES	IN	TF-78	LH	5000000000	2	NO	4	80	16.21
73	Djordjevic et al., 1994	7	12	SPF	YES	IT	Beaufort	LH	NA	1	NO	6	100	18.99
74	Amass et al., 1994	8	3	C	YES	IT	P5722-3	CT	300000000	1	YES	≥10	NA	2.392
74	Amass et al., 1994	8	12	C	YES	IT	P5722-3	CT	300000000	1	YES	6	75	14.5216
75	Murphy et al., 1993	7	14	C	YES	IT	P5722-3	CT	300000000	1	NO	4	NA	11.842
76	Asai et al., 1993	14	8	CDCD	YES	IN	E-1	CT	100000000	1	NO	4	57.14	NA
76	Asai et al., 1993	5	8	CDCD	YES	IN	E-1	CT	100000000	1	NO	5	100	NA
77	Kobisch et al., 1993	1	2	CDCD	YES	IT	BQ14	CT	50000000000	1	NO	≤2	100	1.2412
77	Kobisch et al., 1993	1	2	CDCD	YES	IT	BQ14	CT	50000000000	1	NO	≤2	100	0
77	Kobisch et al., 1993	1	2	CDCD	YES	IT	BQ14	CT	50000000000	1	NO	3	100	12.5204
77	Kobisch et al., 1993	1	2	CDCD	YES	IT	BQ14	CT	50000000000	1	NO	4	100	51.8228
77	Kobisch et al., 1993	1	2	CDCD	YES	IT	BQ14	CT	50000000000	1	NO	6	100	11.6924
77	Kobisch et al., 1993	1	2	CDCD	YES	IT	BQ14	CT	50000000000	1	NO	8	100	19.5492
77	Kobisch et al., 1993	1	2	CDCD	YES	IT	BQ14	CT	50000000000	1	NO	≥10	0	0
77	Kobisch et al., 1993	1	2	CDCD	YES	IT	BQ14	CT	50000000000	1	NO	≥10	100	30.0924
77	Kobisch et al., 1993	1	2	CDCD	YES	IT	BQ14	CT	50000000000	1	NO	≥10	0	0
77	Kobisch et al., 1993	1	2	CDCD	YES	IT	BQ14	CT	50000000000	1	NO	≥10	0	0
77	Kobisch et al., 1993	1	2	CDCD	YES	IT	BQ14	CT	50000000000	1	NO	≥10	0	0
77	Kobisch et al., 1993	1	2	CDCD	YES	IT	BQ14	CT	50000000000	1	NO	≥10	0	0
77	Kobisch et al., 1993	1	2	CDCD	YES	IT	BQ14	CT	150000000000	2	NO	≤2	100	0
77	Kobisch et al., 1993	1	2	CDCD	YES	IT	BQ14	CT	150000000000	2	NO	≤2	100	19.4572
77	Kobisch et al., 1993	1	2	CDCD	YES	IT	BQ14	CT	150000000000	2	NO	3	100	16.2924
77	Kobisch et al., 1993	1	2	CDCD	YES	IT	BQ14	CT	150000000000	2	NO	5	100	33.9196
77	Kobisch et al., 1993	1	2	CDCD	YES	IT	BQ14	CT	150000000000	2	NO	7	100	29.1172
77	Kobisch et al., 1993	1	2	CDCD	YES	IT	BQ14	CT	150000000000	2	NO	9	0	0
77	Kobisch et al., 1993	1	2	CDCD	YES	IT	BQ14	CT	150000000000	2	NO	≥10	0	0
77	Kobisch et al., 1993	1	2	CDCD	YES	IT	BQ14	CT	150000000000	2	NO	≥10	100	11.8764
77	Kobisch et al., 1993	1	2	CDCD	YES	IT	BQ14	CT	150000000000	2	NO	≥10	0	0
77	Kobisch et al., 1993	1	2	CDCD	YES	IT	BQ14	CT	150000000000	2	NO	≥10	0	0
77	Kobisch et al., 1993	1	2	CDCD	YES	IT	BQ14	CT	150000000000	2	NO	≥10	0	0
77	Kobisch et al., 1993	1	2	CDCD	YES	IT	BQ14	CT	150000000000	2	NO	≥10	0	0
77	Kobisch et al., 1993	1	16	CDCD	YES	IT	BQ14	CT	100000000000	1	NO	≤2	100	16.734
77	Kobisch et al., 1993	1	16	CDCD	YES	IT	BQ14	CT	100000000000	1	NO	3	100	9.7236
77	Kobisch et al., 1993	1	16	CDCD	YES	IT	BQ14	CT	100000000000	1	NO	4	100	25.9892
77	Kobisch et al., 1993	1	16	CDCD	YES	IT	BQ14	CT	100000000000	1	NO	5	100	13.5324
77	Kobisch et al., 1993	1	16	CDCD	YES	IT	BQ14	CT	100000000000	1	NO	6	100	26.7988
77	Kobisch et al., 1993	1	16	CDCD	YES	IT	BQ14	CT	100000000000	1	NO	7	0	0
77	Kobisch et al., 1993	1	16	CDCD	YES	IT	BQ14	CT	100000000000	1	NO	8	100	3.854
77	Kobisch et al., 1993	1	16	CDCD	YES	IT	BQ14	CT	100000000000	1	NO	9	100	3.3572
78	Weng et al., 1992	3	8	SPF	YES	IT	NA	LH	500000	1	NO	4	100	25.0906
79	Blanchard et al., 1992	1	1	SPF	YES	IN	BQ14	CT	4000000000	4	NO	≤2	100	NA
79	Blanchard et al., 1992	1	1	SPF	YES	IN	BQ14	CT	4000000000	4	NO	3	100	NA
79	Blanchard et al., 1992	1	1	SPF	YES	IN	BQ14	CT	4000000000	4	NO	4	100	NA
79	Blanchard et al., 1992	1	1	SPF	YES	IN	BQ14	CT	4000000000	4	NO	6	100	NA
79	Blanchard et al., 1992	1	1	SPF	YES	IN	BQ14	CT	4000000000	4	NO	8	100	NA
79	Blanchard et al., 1992	1	1	SPF	YES	IN	BQ14	CT	4000000000	4	NO	9	100	NA
79	Blanchard et al., 1992	1	1	SPF	YES	IN	BQ14	CT	4000000000	4	NO	≥10	100	NA
80	Strasser et al., 1992	3	8	SPF	YES	IT	BQ14	CT	5000000000	2	NO	≥10	0	0
80	Strasser et al., 1992	1	2	SPF	YES	IT	BQ14	CT	5000000000	2	NO	5	100	NA
80	Strasser et al., 1992	3	2	SPF	YES	IT	BQ14	CT	5000000000	2	NO	7	100	NA
80	Strasser et al., 1992	2	2	SPF	YES	IT	BQ14	CT	5000000000	2	YES	5	100	NA
80	Strasser et al., 1992	4	2	SPF	YES	IT	BQ14	CT	5000000000	2	YES	≥10	75	NA
80	Strasser et al., 1992	2	8	SPF	YES	IT	BQ14	CT	5000000000	2	YES	7	50	NA
80	Strasser et al., 1992	1	8	SPF	YES	IT	BQ14	CT	5000000000	2	YES	≥10	100	NA
80	Strasser et al., 1992	4	8	SPF	YES	IT	BQ14	CT	5000000000	2	YES	≥10	25	NA
81	Bereiter et al., 1990	3	6	C	YES	IT	232	CT	NA	2	NO	≥10	0	0
81	Bereiter et al., 1990	1	6	C	YES	IT	J	CT	NA	5	NO	4	0	0
81	Bereiter et al., 1990	1	6	C	YES	IT	J	CT	NA	5	NO	≥10	0	0
81	Bereiter et al., 1990	1	6	C	YES	IT	J	CT	NA	5	NO	≥10	0	0
82	Hannan et al., 1990	10	8	C	YES	IN	Pool	LH+CT	24750000000	6	NO	8	100	15.722
82	Hannan et al., 1990	2	8	C	YES	IN	Pool	LH+CT	24750000000	6	NO	4	100	17.194
83	Zielinski et al., 1990	3	7	C	YES	IT	232	CT	NA	1	NO	4	100	9.6244
83	Zielinski et al., 1990	3	7	C	YES	IT	232	CT	NA	2	NO	4	100	7.978
83	Zielinski et al., 1990	2	7	C	YES	IT	232	CT	NA	3	NO	4	100	8.2972
83	Zielinski et al., 1990	3	7	C	YES	IT	J	CT	NA	2	NO	4	0	0
83	Zielinski et al., 1990	3	7	C	YES	IT	144L	CT	NA	2	NO	4	100	6.6004
83	Zielinski et al., 1990	4	7	C	YES	IT	11	CT	NA	2	NO	4	50	4.5592
83	Zielinski et al., 1990	4	7	C	YES	IT	232	CT	NA	2	NO	4	100	5.9536
84	Messier et al., 1990	5	10	C	NA	IT	194	LH	NA	1	NO	≤2	NA	6.061
84	Messier et al., 1990	5	10	C	NA	IT	194	LH	NA	1	NO	4	NA	9.454
84	Messier et al., 1990	4	10	C	NA	IT	194	LH	NA	1	NO	6	NA	2.146
85	Sheldrake et al., 1990	4	6	C	YES	IT	Beaufort	LH	NA	1	NO	12	50	0.346
